# Supplementary material for: Patient engagement for the development of equity-focused health technology assessment (HTA) recommendations: a case study of two Canadian HTA organizations
Source: Int J Technol Assess Health Care. 2025 Mar 28;41(1):e27. doi: 10.1017/S0266462325000182 (PMC12086597; doi:10.1017/S0266462325000182)
Supplement: Simeon et al. supplementary material [file S0266462325000182sup001.zip]

Archive with 3 entries (3 files):
- Supplement 1_Description of Logic Model_PE and Equity-focused HTA Recommendations_Feb.19.docx
- Supplement 2_Additional Details on Methods_Feb.19.docx
- Supplement 3_ Additional Results_Feb.19.docx
